# Supplementary material for: INGAP-Peptide Variants as a Novel Therapy for Type 1 Diabetes: Effect on Human Islet Insulin Secretion and Gene Expression
Source: Pharmaceutics. 2022 Aug 31;14(9):1833. doi: 10.3390/pharmaceutics14091833 (PMC9502412; doi:10.3390/pharmaceutics14091833)
Supplement: Supplementary file 1 [file pharmaceutics-14-01833-s001.zip]

Archive with 1 entries (1 files):
- pharmaceutics-1852807-supplementary.pdf
